# Supplementary material for: Digital Health Interventions to Improve Mental Health in Patients With Cancer: Umbrella Review
Source: J Med Internet Res. 2025 Feb 21;27:e69621. doi: 10.2196/69621 (PMC11890151; doi:10.2196/69621)
Supplement: Multimedia Appendix 2 [file jmir_v27i1e69621_app2.xlsx]

## Sheet: Sheet1
	title	Primary author/year	country	journal	inclusive years	N/Sample	review purpose	review conclusion	target P	cancer type	intervention or care provided	Technology/delivery modality	duration/frenquency	follow-up (when applicable)	Provider involvement	meta-analysis	comparator required	the results of meta-analysis	review type	methodological quality/risk of bias assessment	targeted outcomes	If publication bias assessed
1	A systematic review and meta‐analysis on the effectiveness of web‐based psychosocial interventions among patients with colorectal cancer	Wan et al.et al.,2022	Asia Pacific (Australia, China and Korea):8; Europe (Germany, Netherlands, Sweden, United Kingdom):6; America:3; the Middle East:2	Journal Of Advanced Nursing	S:from inception to 8 December 2021 R:between 2013 and 2021	19/1386	to synthesize the effectiveness of web-based psychosocial interventions on self-efficacy, anxiety, depression, quality of life (QoL), non-specific psychological and cancer-specific distress among patients with colorectal cancer (CRC)	Web-based psychosocial interventions effectively ameliorate anxiety and depression among patients with CRC but do not substantially improve self-efficacy or QoL	patients	colorectal cancer	psychoeducation; acceptance and commitment therapy(ACT); mindfulness(MBIs); cognitive behavioral therapy(CBT); peer support; counselling; stress management	website; mobile application; online portals or discussion forums; blended modes	ranged 2 weeks from 6 months	NA	Multiple or not specified	yes	no intervention	web‐based psychosocial interventions had no positive effect for self-efficacy and minimal benefit for QoL but significant positive effects for anxiety and depression among CRC survivors in the intervention group as compared with the control group	systematic	yes	anxiety; depression; self-efficacy; QoL; psychological distress	No
2	Effect of telehealth interventions on anxiety and depression in cancer patients: A systematic review and meta-analysis of randomized controlled trials	yang et al.,2022	from 20 countries, including the United states, the Netherlands, China, Australia, etc	Journal Of Telemedicine And Telecare	S:from inception to 19 April 2022 R:between 2002 and 2022	68/13125	to evaluate whether telehealth has a significant effect on anxiety and depression in cancer patients compared to conventional care	Telehealth interventions are effective in improving anxiety and depression in cancer patients compared to usual care	patients	multiple	Multiple or not specified	electronic devices (phone, computer, IPAD, etc.); website; mobile application	ranged from 2 days to 24 months	NA	Multiple or not specified	yes	conventional/traditional care; waitlist control	telehealth interventions significantly alleviated anxiety and depression levels in cancer patients	systematic	yes	anxiety; depression	Yes
3	Effectiveness of eHealth mindfulness-based interventions on cancer-related symptoms among cancer patients and survivors: A systematic review and meta-analysis	Fung et al.,2022	the United states:12; Australia:3; Canada:1; Denmark:1; UK:1	Journal Of Telemedicine And Telecare	R:between 2005 and 2020	18	to synthesize the best available evidence concerning the effectiveness of electronic health, mindfulness-based interventions (eHealth-MBIs) on anxiety, depression, mindfulness and quality of life (QoL) among cancer patients/survivors	the eHealth-MBIs can be offered as a cost-effective and accessible alternative for cancer patients and survivors in healthcare settings	patients and survivors	multiple	mindfulness-based stress reduction(MBSR); mindfulness-based cognitive therapy(MBCT); acceptance and commitment therapy (ACT); mindfulness-based cancer recovery(MBCR)	tablet; smartphone/ telephone; audio-CD; PC; MP3 player; online videos; combined technologies	ranged from 4 weeks to 8 weeks	≤3 -month or six -month	Multiple or not specified	yes	active treatment; waitlist control; standard care	the eHealth-MBIs improved primary outcomes of anxiety and depression,among cancer patients/survivors with small effect sizes. Effects for the secondary outcomes of QoL and mindfulness were observed at short-term follow-up assessments but not at postintervention	systematic	yes	anxiety; depression; mindfulness; QoL	Yes
4	Effectiveness of Internet-Based Cognitive Behavioral Therapy for Patients With Cancer	Yu et al.,2023	Australia:4; the Netherlands:5; Germany:2; the United states:3; Denmark:1; Sweden:1; Norway:1; Mexico:1	Cancer Nursing	S:from inception to October 2022 R:between 2012 and 2022	20/3249	to explore the effects of ICBT on psychological outcomes, physical outcomes, and daily life outcomes in patients with cancer	Internet-based cognitive behavioral therapy can improve symptom management for patients with cancer	patients	multiple	CBT-basd intervention	website	ranged from 4 to 24 weeks	between postintervention and 60 weeks	therapist-guided or self-guided	yes	usual care; waitlist control	Statistically significant effects of ICBT were found on psychological distress, quality of life (QOL), anxiety, and depression and no statistically significant differences in terms of fatigue and fear of recurrence	systematic	yes	anxiety; depression; fatigue; fear of recurrence; psychological distress; QoL	Yes
5	Effectiveness of online mindfulness-based interventions for cancer patients: a systematic review and meta-analysis	Fan et al.,2023	the United States:3; the Netherlands:2; China:2; Denmark:1; Canada:1; Germany:1	Japanese Journal of Clinical Oncology	S:from inception to 20 March 2023 R:between 2014 and 2022	10/962	to determine the effectiveness of online mindfulness-based interventions on distress, anxiety, depression, stress, mindfulness, sleep disturbance, quality of life, rumination, fear of cancer recurrence, fatigue and post-traumatic growth among adult cancer patients	online MBIs can reduce distress, depression, stress and sleep disturbance, and improve quality of life in cancer patients, but had no significant effects on anxiety, mindfulness, rumination, fear of cancer recurrence, fatigue and post-traumatic growth	patients and survivors	multiple	MBSR; MBCT; online mindfulness-based interventions(MBIs);	website; mobile application	ranged from 6 weeks to 9 weeks	2/10:1-month or 6-month	therapist-guided or self-guided	yes	waitlist control; conventional care; active control	online mindfulness-based interventions was effective in reducing distress, depression,stress and sleep disturbance and improving quality of life,and it had no significant effects on anxiety, mindfulness, rumination, fear of cancer recurrence,fatigue and post-traumatic growth	systematic	yes	anxiety; depression; distress; stress; sleep disturbance; QoL; mindfulness; rumination; fear of cancer recurrence; fatigue; post-traumatic growth	No
6	Effects of internet-based cognitive behavioral therapy on anxiety and depression symptoms in cancer patients: A meta-analysis	Liu et al.,2022	Netherlands:4; Korea:1; China:2; Germany:1; America:2; Denmark:1; Germany:1; Norway:1; Australia:1;	General Hospital Psychiatry	S:from inception to 31 May 2022 R:between 2012 and 2021	13/2179	to critically evaluate the effects of Internet-based cognitive behavioral therapy (ICBT) on the symptoms of anxiety and depression in cancer patients	ICBT,especially therapist-directed, can relieve anxiety and depressive symptoms in cancer patients in the short term (≤ 12 weeks)	patients	multiple	iCBT training modules(therapist-guided or self-guided)	website; videoconference; telephone; email	ranged from 2 weeks to 24 weeks	NA	psychological professionals or self-guided	yes	usual care; placebo intervention; waitlist control	ICBT was effective in improving anxiety and depression symptoms in cancer patients, especially those undergoing anti-cancer treatment. Therapist-guided ICBT was more effective than self-directed ICBT.	systematic	yes	anxiety; depression	Yes
7	Effects of digital psychological interventions on physical symptoms in cancer patients: A systematic review and meta-analysis	Zhang et al.,2023	Denmark:3;the Netherlands:7;Iran:1;the United States:13;Belgium:1;Mexico:1;Norway:2;Australia:2;French:1;Italy:2;England:1;Sweden:1;Germany:1;China:4;Turkey:1;Spain:2;Finland:1;Korea:1	General Hospital Psychiatry	S:from inception to February 2023 R:between 2005 and 2023	44/7200	to improve physical symptoms (i.e., fatigue, pain, disturbed sleep, and physical well-being) among cancer patients, as well as to evaluate the variables that possibly moderate intervention effects	Digital psychological interventions can be effective for improving short-term fatigue and disturbed sleep in patients with cancer	patients	multiple	cognitive-behavioral stress management(CBSM); psychoeducation; supportive expressive therapy; self-management; narrative intervention(NI); MBIs; integrated interventions; distraction therapy; cognition-focused intervention(CFI); CBT; PST; social support intervention	VR; website; mobile application	ranged from 2 weeks to 48 weeks	ranged from 2 weeks to 144 weeks	professional-guided or self-guided	yes	attention control; waitlist control; usual care	Digital psychological interventions were associated with significant improvements in short-term fatigue and sleep.Additionally, no alleviation in long-term physical symptoms was observed. In subgroup analysis, results suggest that the country significantly moderated the effectiveness of digital psychological interventions in alleviating fatigue	systematic	yes	fatigue; sleep	Yes
8	Effects of Internet-based psycho-educational interventions on mental health and quality of life among cancer patients: a systematic review and meta-analysis	Wang et al.,2020	the Netherlands:4; Germany:1; Korea:1; Switzerland:1	Supportive Care in Cancer	S:from inception to March 2019 R:between 2011 and 2018	7/1120	to systematically review evidence regarding the benefits of Internet-based psycho-educational interventions among cancer patients	Internet-based psycho-educational interventions may be effective in improving mental health symptoms such as depression and fatigue among patients with cancer	patients	multiple	counseling; education; behavioral therapy; social support	website; tablet personal computers (PCs); e-mail	ranged from 3 to 16 weeks	3/7:ranged from 2-month to 10-month	trained professionals	yes	usual care; standard care; or other control therapy (e.g., a single-session movie clip)	Internet-based psycho-educational interventions had a significant effect on decreasing depression and fatigue. However, there was no evidence for effects on distress or QoL.	systematic	yes	depression; distress; fatigue; QoL	No
9	ehealth and mhealth interventions in the treatment of fatigued cancer survivors: A systematic review and meta‐analysis	Seiler et al.,2017	the Netherlands:5; the USA:4; the UK:3; Ireland:1; Korea:1; Spain:1	Psycho-Oncology	S:from inception to November 2016 R:between 2011 and 2016	9	to evaluate existing eHealth/mHealth interventions developed to help manage cancer‐related fatigue (CRF) and summarize the best available evidence on their effectiveness	eHealth interventions might be beneficial at improving fatigue and other health outcomes in cancer survivors with CRF	survivors	multiple	rehabilitative exercise program; imaginary‐ based behavioral intervention; self‐management program; physical activity program; PST; CBT; MBCT	not specified	ranged from 6 to 48 weeks	2/9: 9-week or 12-weel	therapist-guided or self-guided	yes	waitlist control	eHealth interventions had a statistically significant beneficial effect of on CRF	systematic	yes	CRF	Yes
10	Electronic Health Interventions for Patients with Breast Cancer: Systematic Review and Meta-Analyses	Singleton et al.,2022	NA	Journal of Clinical Oncology	S:from inception to 21October 2019, and updated on June 27	32/4790	to evaluate the effectiveness of eHealth interventions on patient-reported outcomes (quality of life [QOL], self-efficacy, and mental or physical health) for patients	eHealth interventions may provide an acceptable and effective strategy for improving QOL, distress, self-efficacy, and fatigue among patients with breast cancer	patients	breast cancer	Multiple or not specified	website	NA	NA	Multiple or not specified	yes	standard care; usual care	a significant positive impact on PROs QOL, health self-efficacy, psychologic distress, and fatigue compared with control postintervention but not anxiety or depressive symptoms	systematic	yes	anxiety； depression； distress； fatigue； QoL self-efficacy	Yes
11	The effectiveness of the internet-based self-management program for cancer-related fatigue patients: A systematic review and meta-analysis	Huang et al.,2020	China:11;Dutch:1;not reported:1	Clinical Rehabilitation	S:from inception to January 2019 R:between from 2005 and 2018	13/1603	to systematically investigate how fatigue, depression, anxiety, sleep quality, and life quality are influenced by the Internet-based self-management program (IBSMP) among cancer patients	the IBSMP can reduce the incidence of fatigue, depression, and anxiety and improve sleep quality and life quality among CRF patients	patients and survivors	multiple	IBSMP(personalized advice on self-management program)	website; telephone; mobile application(wechat)	ranged from one week to six -month	NA	doctors and nurses	yes	general heath care program (GHCP)	BSMP essentially ameliorated fatigue in cancer patients. and had a significant improvement in depression and anxiety, quality of sleep, and health-related life quality	systematic	yes	anxiety; CRF; depression; QoL sleep quality	No
12	The effects of telemedicine on the quality of life of patients with lung cancer: a systematic review and meta-analysis	Pang et al.,2020	United States:3; China:2; United Kingdom:1; France:1; Turkey:1	Therapeutic Advances in Chronic Disease	S:from inception to 14 February 2020 R:between 2014 and 2019	8/635	to investigate the efficacy of telemedicine in improving QoL in lung cancer patients	telemedicine has an advantage in improving the QoL and psychological outcomes (including reported anxiety and depression) in patients with lung cancer	patients	lung cancer	Multiple or not specified	telephone; website	NA	ranged from 3 weeks to 8 -month	Health-care professional(Oncologist,Nurse, psychiatrist)	yes	usual care	telemedicine interventions had significantly higher QoL,lower anxiety and depression scores,and no significant differences in fatigue	systematic	yes	anxiety; depression; fatigue; QoL	Yes
13	Online Interventions to Improve Mental Health of Pediatric, Adolescent, and Young Adult Cancer Survivors: A Systematic Review and Meta-Analysis	Chandeying et al.,2021	USA:11; China:1; Australia:1	Frontiers in Psychiatry	from inception to June 25–30, 2021	13	to determine the effectiveness of online interventions in improving the mental health of pediatric, adolescent, and young adult (PAYA) cancer survivors and identify the independent variables associated with online intervention efficacy for mental health improvement	Online interventions are effective in improving the mental health outcomes of PAYA cancer survivors	PAYA survivors	multiple	CBT; psychoeducation; physical activity enhancement; legacy intervention	website alone; website and text message; wearable device and social media; respiratory monitoring; mobile application; chatbot; videoconference	ranged from 30 days to 12 -month	4/13:ranged from 12-week to 12-month	almost all self-directed	yes	waitlist control; usual care; alternative control	Online interventions were more efficacious in improving sleep and psychological well-being, but not for reducing the symptoms of depression, anxiety	systematic	yes	anxiety; depression; sleep; psychological well-being	No
14	Web‐based self‐management intervention for patients with cancer: A meta‐analysis and systematic review	Zhang et al.,2022	Europe:4; America:2; Asia:2; Australia:1	Journal of Nursing Scholarship	S:from inception to 2021 R:between 2012 and 2021	9/2471	to synthesize the effects of web-based self-management intervention on patients with cancer	Web-based self-management intervention improved lives of cancer survivors	patients	multiple	Multiple or not specified	mobile application; website	NA	NA	Multiple or not specified	yes	waitlist control; usual care; provision of cancer-related website for patients to learn	web‐based self‐management intervention had better quality of life,higher self-efficacy,lower depression and lower cancer or symptom distress	systematic	yes	QoL; self-efficacy; depression; cancer or symptom distress	No
15	The efficacy of web or mobile‑based interventions to alleviate emotional symptoms in people with advanced cancer: a systematic review and meta‑analysis	Kamalumpundi et al.,2022	USA:12; South Korea:3; Netherlands:2; Canada:1; Switzerland:1; UK:1; Germany:1; Norway:1; China 1	Supportive Care in Cancer	S:from inception1991 to 2019 R:between 2011 and 2019	23/2558	to critically evaluate the efficacy of web or mobile-based (WMB) interventions impacting emotional symptoms in patients with advanced cancer	WMB interventions did not demonstrate efficacy in decreasing the burden of emotional symptoms for adults with advanced cancer	advanced stage patients	multiple	Multiple or not specified	mobile application; website	ranged from 2 to 52 weeks	NA	Multiple or not specified	yes	no intervention; standard care	WMB interventions' effects on decreasing anxiety, depression , and distress were not significant for (RCTs). In contrast, WMB interventions significantly decreased symptoms of anxiety in a sub-group analysis of non-RCTs	systematic	yes	anxiety; depression; distress	No
16	A systematic review of psychological interventions for patients with head and neck cancer	Richardson et al.,2019	NA	Supportive Care in Cancer	S:from March 1980 to March 2017 R:2007 or 2015	45343	to identify psychological interventions that have been effective at improving quality of life and reducing psychological distress (depression and anxiety) in patients with head and neck cancer	Further research is needed to investigate the effects of psychological interventions among patients with head and neck cancer,	patients	head and neck cancer	telehealth interventions	telehealth messaging device; comprehensive electronic health information support system	day or 6 weeks	NA	Health-care professional	no	standard care	——————	systematic	yes	HRQoL; syptom burden	——————
17	Digital and Interactive Health Interventions Minimize the Physical and Psychological Impact of Breast Cancer, Increasing Women's Quality of Life: A Systematic Review and Meta-Analysis	Obrero-Gaitán et al.,2022	China:4;Korea:3; Japan:2;Turkey:3; Egypt:2; Jordan:1;Iran :1;Italy:1;Australia:1;the United States:1;Mexico:1	Cancers	S:from inception to February 2022 R:between 2015 and 2022	20/1613	to explore the effect of DIHIs on improving pain, anxiety, depression, quality of life (QoL), and upper extremity (UE) disability-related lymphedema in women with BC	DIHIs, specifically VRBT and smartphone-app-based therapy, were effective at improving upper extremity motor disability related to lymphedema, pain, anxiety, depression, and quality of life in women with BC	patients	breast cancer	virtual-reality-based therapy(VRBT); smartphone-app-based therapy(SABT)	video games; VR(immersive); mobile application	ranged from 1 day to 12 weeks	NA	automated or self-guided	yes	conventional care	DIHIs increased flexion, external rotation shoulder range of motion , and handgrip strength. DIHIs reduced pain , anxiety, and depression. Finally, DIHIs increased overall health	systematic	yes	anxiety; depression; QoL	Yes
18	Effect of Mobile Phone App–Based Interventions on Quality of Life and Psychological Symptoms Among Adult Cancer Survivors: Systematic Review and Meta-analysis of Randomized Controlled Trials	Qin et al.,2022	United States:4;Korea:2;Japan:1;Turkey:1;South Korea:1;China:8;multiple center:1;United Kingdom:2;Australia:2;	Journal of Medical Internet Research	S:from inception to 30 October 2022 R:between 2016 and 2022	30/5353	to investigate the effectiveness of mobile phone app interventions on QOL and psychological outcomes in adult patients with cancer	smartphone app–based interventions interventions using mobile health apps might improve QOL and self-efficacy as well as alleviate anxiety, depression, and distress in adult cancer survivors	survivors	multiple	health education and advice; personalized guidance services; interactive 2-way communication or didactic 1-way communication	mobile application	ranged from 1 week to 12 -month	median 2.8 -month	health care professionals	yes	usual care; waitlist control; standard care; health education delivered without the use of an mHealth app	app interventions might improve QOL,enhance self-efficacy and alleviate anxiety,depression, and distress	systematic	yes	anxiety; depression; distress; QoL; self-efficacy	Yes				1.前言（多集中于慢性疾病,survivors较少,且主要是乳腺癌；疗效不明确
19	Effect of telehealth interventions on quality of life in cancer survivors: A systematic review and meta-analysis of randomized controlled trials	Li et al.,2021	the Netherlands:9;the United States:5;Australia:5;China:3 ;Korea:2;Finland:1;Spain:1;Sweden:1; Switzerland:1	International journal of nursing studies	S: from inception to 14 April 2021 R:between 2002 and 2020	28/7227	to summarize the telehealth interventions delivered in different ways and evaluate the efficacy of telehealth interventions on quality of life in cancer survivors	Telehealth interventions are effective and alternative to improve quality of life in cancer survivors	survivors	multiple	iCBT; MBCT; MBIs; tailored psychoeducational program; web-based interface monitor symptoms; telerehabilitation program/computer-tailored physical activity intervention; web-based health education program; self-management intervention; eight-month translational exercise intervention	website; telephone; mobile application	ranged from 2–3 days to 12 -month	NA	Health-care professional or self guided	yes	usual care; waitlist control; symptoms monitoring and documenting; provided education materials,which was also provided for participants in intervention group.	telehealth interventions had significant effects of telehealth interventions on cancer survivors'quality of life	systematic	yes	QoL	Yes				1.前言
20	Effectiveness of e-health based self-management to improve cancer-related fatigue, self-efficacy and quality of life in cancer patients: Systematic review and meta-analysis	Xu et al.,2019	the United states:5; Netherlands:5; China:2; South Korea:1; UK:1; Canada:1;	Journal Of Advanced Nursing	S:from inception to 14 April 2021 R:between 2005 and 2018	15/2337	to integrate the overall effect of e‐health based self‐management on cancer‐related fatigue (CRF), self‐efficacy, and quality of life (QOL) among adult cancer patients	e‐health could improve fatigue and self‐efficacy but not the QOL	patients	multiple	behaviour change; medical management; psychological management; both behaviour and psychological management	website; telephone; mobile application	ranged from 4 weeks to 6 -month	CRF: 5–18 weeks; Self‐ efficacy: 4–18 weeks; QoL: 6–16 weeks	Multiple or not specified	yes	waitlist control; usual care; printed materials; face‐to‐face conversation	Results indicated that e‐health resulted in a small but statistically significant effect on CRF and self‐efficacy but not on QOL	systematic	yes	CRF; self-efficacy; QoL	No
21	Effectiveness of eHealth interventions for cancer‐related pain, fatigue, and sleep disorders in cancer survivors: A systematic review and meta‐analysis of randomized controlled trials	Li et al.,2022	the United states:10; the Netherlands:5; England:3; China:2;, Canada:1; Denmark:1; Germany :1; Korea:1; Spain:1	Journal of Nursing Scholarship	S:from inception to December 2020 R:between 2009 and 2020	25	to systematically evaluate the effects of Electronic health (eHealth) interventions on fatigue, pain, and sleep disorders in cancer survivors	eHealth interventions are effective in improving cancer survivors'pain interference and sleep disorders	survivors	multiple	iCBT; web-based health behavior change intervention; internet-based guided self-help intervention; imagery-based behavioral intervention; internet-based tailored exercise program; online yoga; MBIs; physical activity intervention; pain coping skills; web-based tailored education	website; telephone; mobile application	ranged from 6 weeks to 12 -month	NA	Multiple or not specified	yes	waitlist control; usual care; standard care	eHealth interventions had a positive impact on sleep disorders but not on fatigue in cancer survivors	systematic	yes	CRF; sleep disorders	Yes
22	Effectiveness of internet-based support interventions on patients with breast cancer: a systematic review and narrative synthesis	Huang et al.,2022	mainland China:16; the United states:6; Netherlands:2; Australia:2; Sweden:2; Taiwan:1; Turkey:1; Switzerland:1; Italy:1; Japan:1; Korea:1; Ireland:1;	BMJ OPEN	S:from over the past 5 years to June 2021 R:between 2015 and 2020	35/5368	to identify the elements of internet-based support interventions and assess their effectiveness at reducing psychological distress, anxiety and/or depression, physical variables (prevalence, severity and distress from physical symptoms) and improving quality of life, social support and self-efficacy among patients with breast cancer	internet-based support intervention can have a positive effect on patients with breast cancer, and can effectively improve the quality of life of patients but the effect of internet-based support intervention on patients’ physical symptoms, social support, self-efficacy, anxiety, depression and other negative emotions is still controversial	female patients	breast cancer	information support; symptom management; behaviour management; psychological support :self-guided(ndependently completed by patients) and professional guidance (through email interaction); Interaction with healthcare professionals; tailored interventions; peer support	website; mobile application; WeChat platform; a full-process information management system; a web-based computer system; a computer-based programme	ranged from 2 weeks to 18 -month	ranged from no more than 6 -month to 18-month	nurses or physicians, a few multidisciplinary teams or self-guided	no	NA	——————	systematic	yes	anxiety; depression; psychological distress; QoL; self-efficacy; social support	——————
23	The role of digital health in supporting cancer patients' mental health and psychological well-being for a better quality of life: A systematic literature review	Elkefi et al.,2023	NA	International Journal of Medical Informatics	S:from January 2011 to July 2022 R:between 2014 and 2021	25	to evaluate the role of digital health in supporting the mental and psychological wellbeing of patients with cancer and identify the associated challenges of use and implementation	Digital health applications for cancer care cover a broad spectrum of mental health interventions. Challenges warrant analyzing the needs and the United statesbility.	patients	multiple	Multiple or not specified	website; mobile application; digital media device	NA	NA	Multiple or not specified	no	NA	——————	systematic	yes	mental health; psychological well-being	——————
24	The effectiveness of telehealth programs on the mental health of women with breast cancer: A systematic review	Koc et al.,2022	NA	Journal Of Telemedicine And Telecare	S:from 1January 2015 to 31 December 2019 R:between 2015 and 2020	16	to determine the evidence-based information and results about the effectiveness of telehealth programs on the mental health of women with breast cancer	This review found evidence for the effectiveness of telehealth programs on the mental problems of women with breast cancer	patients	breast cancer	ICBT(self-training); web-based psychoeducational self-management program; mobile games; online support session and combined care group medical consultation (GMC); lifestyle intervention system on app; telehealth system based on physical exercise	website; telephone; mobile application	NA	NA	Health-care professional or self guided	no	usual care; waitlist control	——————	systematic	yes	anxiety; cognitive functions; depression; fear of relapse/recurrence of cancer; psychological empowerment; psychological disturbance/distress; QoL; sleep disturbance and insomnia; psychological state/psychological health	——————
25	Systematic review on the effectiveness of mobile health applications on mental health of breast cancer survivors	Horn et al.,2023	The Netherlands:6; USA:2; Japan:1; Turkey:1; Germany:1	Journal of Cancer Survivorship	S:from 2005 to February 2023 R:between 2015 and 2022	11/2249	to examine the effectiveness of psychological mHealth interventions compared to routine care in improving mental health outcomes such as distress, depression, anxiety and self-efficacy of breast cancer survivors after primary treatment	we could not identify a clear significant effect of the psychological mHealth interventions.psychological mHealth services for breast cancer survivors appear to be only a supportive component of treatment, and other psychological care should be provided accordingly to meet remaining needs	survivors	breast cancer	CBT-based interventions; CBT combined with psychoeducation, coping and stress management(self-guided or therapist-guided)	website; mobile application	ranged from 1 month to 6 -month	ranged from1-month to 10-month	therapist-guided or self-guided	no	usual care; waitlist control; active control	——————	systematic	yes	anxiety; cancer‑related fear; depression; distress; self-efficacy	——————
26	Systematic review of technology‐based interventions to improve anxiety, depression, and health‐related quality of life among patients with prostate cancer	Qan'ir et al.,2019	Australia:1, Canada:1, Germany:1, Netherlands:1, Norway:1, Sweden:1, UK:1, the United states:3	Psycho-Oncology	S:from 1 January 2000 to 15 September 2018 R:between 2010 and 2018	10	to systematically evaluate the characteristics of technology-based interventions (TBIs) and their effectiveness on anxiety, depression, and health-related quality of life (HRQoL) among patients with prostate cancer	found insufficient evidence to support the effectiveness of TBIs in improving health outcomes (anxiety, depression, and HRQOL) among patients with prostate cancer	patients	prostate cancer	informational support:patient needs in cancer,information about cancer illness, cancer prevention,cancer management,and decision making skills; psychosocial support:psychoeducation,CBT, stress management skills,behavioral modification strategies,coping skills, peer support,community support,social networks enhancement, occupational reintegration,and interpersonal skill; self-care management suppo…	website; mobile application	ranged from 5-11 weeks to 1 year	NA	Health-care professional or self guided	no	usual care	——————	systematic	yes	anxiety; depression; HRQoL	——————
27	The effectiveness of mHealth for self-management in improving pain, psychological distress, fatigue, and sleep in cancer survivors: A systematic review	Hernandez Silva et al.,2019	the United states:3; UK:2; Korea:1; Sweden:1	Journal of Cancer Survivorship	S:from inception to December 2017 R:between 2008 and 2017	7/949	to assess the effectiveness of mHealth applications (apps) for self-management in improving pain, psychological distress, fatigue, or sleep outcomes in adult cancer survivors	mHealth interventions that support self-management can improve pain and fatigue outcomes in cancer survivors, and some promise for psychological distress and sleep outcomes. Further development and investigation of mHealth is needed, incorporating targeted, evidence-based models of care into app design	patients and survivors	multiple	Multiple or not specified	mobile application	ranged from 5 to 24weeks	Fatigue: at first follow-up (5 or 8 weeks) ; At second follow-up (17 or 20 weeks)	Health-care professional	no	usual care	——————	systematic	yes	fatigue; psychological distress; sleep	——————
28	New Technologies to Improve Pain, Anxiety and Depression in Children and Adolescents with Cancer: A Systematic Review	Lopez-Rodriguez et al.,2020	Canada:2; Iran:1; China:2; Sweden:1; Italy:1	International journal of environmental research and public health	S:from January 2008 to December 2018 R:published between 2009 and 2018	8/286	to analyze the available evidence and to describe the benefits of the new technologies in the treatment of pain, anxiety, and depression in children and adolescents with cancer	new technologies can be used as an innovative form of non-pharmacological intervention with therapeutic benefits	patients	multiple	Multiple or not specified	smartphone; VR with helmet and headset; computer tablet video games; robots	ranged from5 to 28 days	1/8:4-week	Multiple or not specified	no	NA	——————	systematic	yes	anxiety; depression	——————
29	Mobile Apps and Quality of Life in Patients With Breast Cancer and Survivors: Systematic Literature Review	Saevarsdottir et al.,2023	Asia:8; North America:5; Europe:4	Journal of Medical Internet Research	S:from inception to 21 March 2022 R:between January 2017 and March 2022	17	to provide an overview of breast cancer–specific, mobile app–driven lifestyle or behavioral interventions in patient care through to survivorship and their impact on QOL and mental well-being	mobile apps are a promising avenue for improving QOL and well-being in breast cancer care	patients and survivors	breast cancer	P:symptom management; connected patients with health care professionals; social support; component on exercise and nutrition; S:symptom burden; regular physical activity; medication adherence	mobile application; combined an app with additional supporting materials The supporting materials used included a combination of message-based reminders (SMS text message,emai), wearables (pedometer,Fitbit), coaching calls, printed material, group support video calls, messaging group,other web-based material, and in-person rehabilitation sessions	patients:ranged from 3 to 12 weeks; survivors:ranged from 6 to 12 weeks	4/17:ranged from 2-week to 6-month	almost all self-directed	no	usual care; active control	——————	systematic	yes	QoL; well-being	——————
30	Mindfulness-based programs for patients with cancer via eHealth and mobile health: Systematic review and synthesis of quantitative research	Matis et al.,2020	NA	Journal of Medical Internet Research	S:from inception to 31 July 2020	29/2522	to examine the feasibility and efficacy of eMBPs in improving the mental health and well-being of patients with cancer, to describeintervention characteristics and delivery modes of these programs, and to summarize the results of the included studies in terms of moderators, mediators, and predictors of efficacy, adherence, and attrition	eMBPs have the potential to reduce the levels of stress, anxiety, depression, fatigue, sleep problems, and pain, and improve the levels of mindfulness, posttraumatic growth, and some parameters of general health	patients	multiple	MBIs	Delivery platforms: website;mobile application;videoconference;telephone call;email Delivery channels: audio recording;video;workbook;email Reminders: email;telephone call;text message;postcardn;notification	ranged from 2 weeks to 6 -month	10/29:from the postintervention ranged from 4 weeks to 9 -month	almost all self-directed	no	waitlist control; usual care; additional active specific intervention	——————	systematic	yes	anxiety; depression; fatigue; general Health; mindfulness; posttraumatic growth; stress-related symptoms; sleep problems	——————
31	Effects of digital self-management symptom interventions on symptom outcomes in adult cancer patients: A systematic review and meta-analysis	Kim et al.,2023	the United states:18; China:2; Norway:2; Turkey:2; the United Kingdom:2	European Journal of Oncology Nursing	S:from inception to 26 July 2021 R:published from 2009 to 2022	32/7888	to evaluate the effectiveness of digital SM symptom interventions on symptom outcomes in adult cancer patients	Digital SM interventions can improve symptom outcomes in adult cancer patients	patients	multiple	symptom monitoring; education; support/coaching; symptom monitoring + support/coaching; education + CBT; symptom monitoring + education +support/coaching;telehealth; distraction therapy; MBIs	website; mobile application; smartphone; tablet computer; VR and a telehealth messaging system; web-based tools + mobile apps and interactive voice recordings + email feedback	ranged from 15min to 1 year	NA	Multiple or not specified	yes	usual care; attention control; waitlist control	digital SM symptom interventions had a significant effect on reducing symptom burden and relieving pain, fatigue, anxiety , and depression	systematic	yes	anxiety; depression; symptom burden; fatigue	Yes
32	Effect of mhealth interventions on psychological issues experienced by women undergoing chemotherapy for breast cancer: A systematic review and meta‐analysis	Akingbade et al.,2022	Sweden:1; Japan:1; Taiwan:1; Iran:2; South Korea:1; the United states:1; China:1; Canada:1	Journal of Clinical Nursing	S:from inception to January 2022 R:between 2014 and 2021	9/1457	to analyse and synthesise available evidence on the effectiveness of mobilephone-based (mHealth) interventions in alleviating the psychological issues experienced by women receiving chemotherapy for breast cancer	mHealth interventions might help address certain psychological issues experienced by this population, although the evidence is still being gathered and not yet conclusive	female patients	breast cancer	BC education; expert consultation; group interaction; self-reporting of symptoms; game-based learning component	website; telephone; mobile application	ranged from3 weeks to 18 weeks	NA	Health-care professional	yes	usual care; waitlist control	results indicated a significant improvement in the quality of life.No significant effects were found for anxiety and depression. Individual studies suggest reduced symptom prevalence, symptom distress, symptom interference, supportive care needs; improved self-efficacy, self-esteem and emotional functioning.	systematic	yes	anxiety; depression; QoL; 叙述综合： self-efficacy;	No
33	Effectiveness of telephone-based interventions on health-related quality of life and prognostic outcomes in breast cancer patients and survivors-A meta-analysis	Zhang et al.,2018	America:9; Holland:1； Korea:1； Finland:1； Canada:1； China:1	European Journal of Cancer Care	S:from inception to May 2015 R:between 1998 and 2015	14/2002	to evaluate the effect of telephone-based interventions on prognostic outcomes and health-related quality of life (HRQoL) in breast cancer patients and survivors	there was some evidence to advocate that telephone-based interventions should be offered routinely to women diagnosed with breast cancer and it may be an acceptable intervention to reduce anxiety and improve self-efficiency, social-domestic func_x005f_x0002_tion and quality of life	patients and survivors	breast cancer	interview of home nursing; physical activity intervention; health education or emotional expression intervention; selfcare telephone contactl symptoms management and nurses guided the use of audiotaped CBT-based intervention	telephone	ranged from 3 weeks to 13 -month	NA	Health-care professional or self guided	yes	usual care; no intervention	statistically significant results were found on anxiety, self-efficiency, social-domestic function and quality of life . Although the effects on depression, fatigue and physiological function were in the expected direction, these effects were not statistically significant based on the insufficient evidence	systematic	yes	anxiety; depression; fatigue; self-efficacy; QoL	No
34	Effectiveness of mobile health-based self-management interventions in breast cancer patients: a meta-analysis	Luo et al.,2022	China:15; Korea:4; the United states:2; Netherlands:2; Iran:1	Supportive Care in Cancer	S:from inception to 30 November 2020 R:between 2012 and 2020	24/2837	to determine the effectiveness of mobile health-based self-management interventions on medical/behavioral, role, and emotional management in breast cancer patients	Mobile health–based self-management interventions can potentially facilitate the self-management and healthrelated quality of life of breast cancer patients	female patients	breast cancer	emotion management:stress management; empowerment; coping skill	social media software:including WeChat,Facebook; website; mobie application;	ranged from 3 to 24 weeks	mostly 12 weeks and 24 weeks	Multiple or not specified	yes	conventional care	mobile health-based self-management interventions could potentially improve breast cancer patients'self-efficacy and health-related quality of life and relieve the level of anxiety,but no significant effects on symptom relief (including pain and fatigue) and depression	systematic	yes	anxiety; depression; fatigue; self-efficacy; HRQoL	Yes
35	Impact of connected health interventions on psychological wellbeing and quality of life in patients with cancer: A systematic review and meta‐analysis	Gitonga et al.,2022	NA	Psycho-Oncology	S:published in the past 10 years R:between 2012 and 2020	37/8956	to assess the impacts of interventions delivered using connected health technologies on psychological and qualityoflife(QoL) outcomes in people living with and beyond cancer	connected health interventions have the potential to improve psychological wellbeing and QoL outcomes in people living with and beyond cancer	patients and survivors	multiple	psychoeducation and information support; psychosocial support and rehabilitation; symptom monitoring, reporting, and self‐management; peer and social support; health coaching and physical activity training	website; mobile application; videoconference; wearable device	ranged from 1 weeks to 12 -month	ranged 2–5 session	mostly Health-care professional,others were unguided or self‐guided	yes(部分）	waitlist control; active control; usual care	CH interventions were moderately effective for depression and anxiety	systematic	yes	anxiety; depression; 叙事综合： symptom distress; HRQoL; fatigue	Yes
36	Mobile Phone Apps for Quality of Life and Well-Being Assessment in Breast and Prostate Cancer Patients: Systematic Review	Rincon et al.,2017	Korea:3; the United State:1; Sweden:1	JMIR Mhealth Uhealth	S:from 1 January 2000 to 12 July 2017 R:between 2014 and 2017	5/644	to review the scientific literature on mobile phone apps targeting breast or prostate cancer patients and involving QoL and well-being (anxiety and depression symptoms) and analyze the clinical and technological characteristics, strengths, and weaknesses of these apps, as well as patients'user experience with them	Despite the existence of hundreds of studies involving cancer-focused mobile phone apps, there is a lack of rigorous trials regarding the QoL and/or well-being assessment in breast and/or prostate cancer patients	patients	breast cancer and prostate cancer	customization and personalization features (create a menu plan and calorie tracker to establish an individual profile); motivational features (providing feedback); social features (developing a community for inspiration)	mobile application	NA	NA	Multiple or not specified	no	NA	——————	systematic	yes	QoL;well-being	——————
37	Is digital intervention for fear of cancer recurrence beneficial to cancer patients?: A systematic review and meta‐analysis	Kang et al.,2023	NA	Psycho-Oncology	S:from inception to June 2018 R:between 2018 and 2021	14/1482	comparetheeffectiveness ofdigitalandface‐to‐face interventions inreducingfearofcancerrecurrence (FCR)amongindividuals with cancer	digital interventions are moderately effective in reducing FCR,similar to face‐to‐face interventions	patients and survivors	multiple	ACT; MBCT; CBT; MBIs; MCT; self‐management; PST; mindfulness self compassion(MSC); MBR	website	ranged from 6 weeks to 3 -month	NA	Multiple or not specified	yes	face to face	digital interventions. The difference between the two effect sizes was not statistically significant	systematic	yes	fear of cancer recurrence	Yes
38	Effectiveness of Digital Health on the Quality of Life of Long-Term Breast Cancer Survivors: A Systematic Review	Pimentel-Parra et al.,2023	the United states:2; Australia:1; South Korea:1	Seminars in oncology nursing	S:from 1995 to 2022 R:between 2013 and 2021	4/374	to identify, critically appraise, and synthesize the available evidence on the effectiveness of digital health interventions to improve the quality of life or any of its four dimensions (physical, psychological, social, and spiritual) in women survivors of breast cancer who are in the extended or permanent survival stage	The clinical evidence shows a positive relationship or association between eHealth use and improved quality of life in breast cancer survivors at extended or permanent survival stage. However, the findings point to a deficit in the assessment of the social and spiritual domains that play a fundamental role in the quality of life of survivors	female survivors	breast cancer	CBT: cognitive training of peer support; digital health tutoring; psychotherapy; remote exercise	computer programs; mobile application; the combined use of a computer, smartphone, and telephone	ranged from 1 to 5 weeks	ranged from 2-month to 3-month	Multiple or not specified	no	usual care; standard care; waitlist control; multiphase optimization strategy design	——————	systematic	yes	QoL;psychological domain	——————
39	Effect of telehealth intervention on breast cancer patients’ quality of life and psychological outcomes: A meta-analysis	Chen et al.,2018	the United states:8; China:3; Netherlands:2; Canada:1; England:1; Denmark:1; Germany:1; Spain:1; Turkey:1; Finland:1;	Journal Of Telemedicine And Telecare	S:from inception to 3 October 2016 R:between 2003 and 2016	20/2190	to evaluate the effect of telehealth intervention on QOL and psychological outcomes in breast cancer patients	Telehealth intervention is superior to usual care in breast cancer patients for improved quality of life, higher selfefficacy and less depression, distress, and perceived stress	patients	breast cancer	psychological education; followup including consultation with structured intervention and mammography; online stress management workbook; Internet cancer support group:including message boards, online educational sessions and online resources; web-based information platform	website; telephone; combined internet with telephone	ranged from 2 weeks to 24 -month	NA	Multiple or not specified	yes	usual care	telehealth intervention was associated with higher quality of life and self-efficacy, with less depression, distress and perceived stress. However, anxiety score did not differ significantly between the two groups.	systematic	yes	anxiety; depression; distress; perceived stress; QoL; self-efficacy	Yes
40	Effects of using WeChat/WhatsApp on physical and psychosocial health outcomes among oncology patients: A systematic review	Zou et al.,2023	China:16; Italy:2; Mexico:1; Iran:1	Health Informatics Journal	S:from inception to May 2021 and update in December 2021 R:between 2016 and 2021	20/3110	to summarize the potential effects of the WeChat and WhatsApp mobile applications in cancer management	the use of WeChat and WhatsApp in cancer management has potential effects on physical and psychosocial health outcomes among oncological patients	patients	multiple	Multiple or not specified	mobile application(wechat;whatsapp)	ranged from one-time use to two and a half year	NA	Health-care professional	no	routine care	——————	systematic	yes	anxiety; depression; fatigue; QoL; self-efficacy/confidence; sleep	——————
41	eHealth for improving quality of life in breast cancer patients: A systematic review	Triberti et al.,2019	Europe:8; the United States:15; Asia:1	Cancer treatment reviews	S:from 2005 to 2018	24	to explore usage and effectiveness of eHealth resources to improve breast cancer patients/survivors' quality of life, and describe whether existing eHealth interventions addressed specific characteristics of breast cancer, or employed a generic approach only	a majority of encouraging results about eHealth in breast cancer patients'health management	patients and survivors	breast cancer	Multiple or not specified	website; bulletin boards; mobile application	NA	NA	Multiple or not specified	no	usual care	——————	systematic	yes	QoL	——————
42	Music interventions for improving psychological and physical outcomes in people with cancer	Bradt et al.,2021	the United States:39; China:11; Denmark:2; Germany:3; Italy:2; Iran:3; Ireland:1; Spain:2; Taiwan:6; Brazil:5; Australia:2; Turkey:2	Cochrane Database Syst Rev	S:from inception to April 2020	81/5576	to assess and compare the effects of music therapy and music medicine interventions for psychological and physical outcomes in people with cancer	music interventions compared to standard care may have beneficial effects on anxiety, depression,hope, pain, and fatigue in adults with cancer. The results of two trials suggest that music interventions may have a beneficial e_x005f_x001c_ ect on anxiety in children with cancer	patients	multiple	music therapy; music medicine	website	sessions ranged from 1 to 40	NA	Health-care professional	yes	standard care	music interventions may have a large anxiety-reducing effect in adults with cancer and also suggested a moderately strong positive impacton depression in adults, Music interventions may increase hope in adults with cancer, with a reported average increase of 3.19 units but this finding was based on only two studies music interventions had a small treatment effect on fatigue;The results suggest a …	systematic	yes	state anxiety; depression; distress; fatigue; mood; hope; QoL; resilience; spiritual well-being	Yes
43	Online support groups for women with breast cancer	McCaughan et al,2017	The United States:6	Cochrane Database Syst Rev	S:from inception to 2 May 2016	6/492	To assess effects of online support groups on the emotional distress, uncertainty, anxiety, depression and quality of life (QoL) of women	the evidence whether participation in online support groups was beneficial for women with breast cancer is unclear	female patients	breast cancer	online group	website	ranged from six to 30 weeks	NA	Health-care professional	yes	usual care; waitlist control	online support had controversial effects on anxiety,a small moderate reduction in depression and QoL	systematic	yes	anxiety; depression; QoL	No
44	Telephone interventions for symptom management in adults with cancer	Ream et al,2020	The United States:21; Australia:4; Canada:2; The UK:3; China:1;miltcenter:3	Cochrane Database Syst Rev	S:from inception to January 2019	32/6250	To assess the eH ectiveness of telephone-delivered interventions for reducing symptoms associated with cancer and its treatment	Telephone interventions provide a convenient way of supporting self-management of cancer-related symptoms for adults with cancer	patients	multiple	Multiple or not specified	telephone; combined telephone with additional elements (i.e. face-to-face consultations and digital/online/printed resources)	ranged from 1 to 18	NA	Health-care professional	no	usual care	——————	systematic	yes	anxiety; depression; emotional distress; fatigue	——————
45	Guided versus non-guided digital psychological interventions for cancer patients: A systematic review and meta-analysis of engagement and efficacy	Akdemir et al.,2024	The Netherlands:13; the United states:11;and so on	Psycho-Oncology	S:from October 2021 to November 2022 R:between 2014 and 2022	43	to evaluate engagement with and efficacy of guided versus non‐guided digital interventions targeting psychological symptoms of cancer via a systematic review of current evidence	Guided digital psychological interventions were likely to be more effective than non‐guided ones for cancer patients, particularly in reducing distress, anxiety, and fatigue	survivors	multiple	guide:symptom self-management; psychoeducation; MBCT; PST and coping; CBT; MBSR; social support; Cognitive rehabilitation; Culture-specifc education; MBIs; meditation; peer support non-guide: self-management; MBIs; meditation; psychoeducation; iCBT; self-management; PST; physical activity; MBSR; physical fitness; emotion regulation, relaxation; behavioural activation(BA)	guide: website,mobile application,computer program,web portal); non-guided: website,mobile application,MP3 player	ranged from 4 weeks to 1 year	ranged from less than 3 month to 3-6 month	Health-care professional or self guided	yes	usual care; attention (including active) control; waitlist control	guided interventions significantly reduced distress, anxiety, and fatigue, while non‐guided did not. For depression and quality of life, both guided and non‐guided interventions produced significant improvements. Guided interventions reported higher levels of intervention engagement than non‐guided	systematic	yes	anxiety; depression; distress; emotional functioning; fatigue; QoL	Yes
46	Impact of the Method of Delivering Electronic Health Behavior Change Interventions in Survivors of Cancer on Engagement, Health Behaviors, and Health Outcomes: Systematic Review and Meta-Analysis	Furnesset al.,2020	United States:13; Australia:3; South Korea:3; the Netherlands:3; Canada:1; France:1	Journal of Medical Internet Research	S: from March 2007 to March 2019	24/4583	to systematically review the literature and synthesize evidence on the success of eHealth behavior change interventions in patients with cancer and survivors delivered by synchronous, asynchronous, or combined methods compared with a control group	Physical activity and dietary behavior change eHealth interventions delivered to patients with cancer or survivors have a small to moderate impact on behavior change and a small to very small benefit to quality of life, fatigue, depression, and anxiety	patients and survivors	multiple	physical activity behavior change; dietary behavior change	synchronous modes:telephone, Skype, videoconference; asynchronous modes: combinations of custom or existing website; mobile application with short messaging and email	NA	NA	Multiple or not specified	yes	usual care; waitlist control; no intervention	Use of eHealth interventions improved exercise behavior , diet behavior, fatigue, anxiety, depression, and quality of life	systematic	yes	anxiety; depression; fatigue; QoL	No
47	Supportive Care Interventions for People With Cancer Assisted by Digital Technology: Systematic Review	Marthick et al.,2021	the United states:11; others:8	Journal of Medical Internet Research	S: from January 2000 to August 2020	20	to evaluate digital health interventions for supportive cancer care	digital intervention resulted in significant positive outcomes in patient-reported symptoms, levels of fatigue and pain, health-related quality of life, functional capacity, and depression levels compared with the control	patients	multiple	Multiple or not specified	web-based portal,website; telephone;smartphone; a combination of web-based and telephone interactions; social media networks or social networks; wearable activity trackers	ranged from 4 weeks to 12 -month	NA	Multiple or not specified	no	usual care	——————	systematic	yes	anxiety; depression; HRQoL; mood disturbance	——————
48	Web-based Self-management Support Interventions for Cancer Survivors: A Systematic Review and Meta-analyses	Kim et al.,2015	NA	Studies in health technology and informatics	S:fromJanuary 2000 to June 2014 R:between 2000 and 2014	37	to identify the general characteristics of web-based self-management support interventions for cancer survivors and to assess the effects of these interventions	Web-based self-management support interventions for cancer survivors were found to be effective in improving fatigue, depression, anxiety, and overall quality of life, with the benefits of the automated and communicative functions available on the Web	patients or their caregivers	multiple	enriched information environment; automated follow-up messages; automated tailored feedback; peer-to-peer access; access to an advisor	website supplementary modes:email, text message,telephone	ranged from 4 to 100 weeks	NA	Multiple or not specified	yes	standard care	Web-based self-management support interventions had statistically significant effects on improvements in fatigue , depression , anxiety, and overall quality of life	systematic	yes	anxiety; depression; fatigue; QoL	No
49	Technology-Supported Self-Guided Nutrition and Physical Activity Interventions for Adults With Cancer: Systematic Review	Kiss et al.,2019	the United states:7; Canada:2; Netherlands:2; South Korea:2; Spain:1; Italy:1; Korea:1	JMIR Mhealth Uhealth	S:from 1973 to July 2018 R:between 2007 and 2018	16/2684	to describe and to appraise the efficacy of technology-supported self-guided nutrition and physical activity interventions for people with cancer	HRQoL and fatigue appeared to improve after technology-supported self-guided interventions, and the majority of studies showed a positi ve benef it. The effects on mental health, pain, and insomnia require further investigation	patients and survivors	multiple	physical activity intervention; nutrition intervention; combined physical activity and nutrition intervention	webiste wearable device; mobile application; digital video dlicaisk	NA	ranged from 10 weeks to 12 -month	self-guided	no	waitlist control; active control; usual care; no intervention	——————	systematic	yes	fatigue; HRQoL; mental health; insomnia	——————
50	Self-Management Intervention for Adult Cancer Survivors After Treatment: A Systematic Review and Meta-Analysis	Kim et al.,2017	the United States:6; the Netherlands:2; South Korea:2; Denmark:1; the United Kingdom:1	ONCOLOGY NURSING FORUM		37/2804	to evaluate the effects of self-management interventions (SMIs) for cancer survivors who completed primary treatment	SMIs had a significant medium effect on HRQOL for cancer survivors posttreatment	survivors	multiple	medical/behavioral management: fatigue management , incontinence management, or exercise and diet; emotional management: distress management, uncertainty management,empowerment and coping; role management:	website;face-to-face	ranged from 4 –16 weeks	ranged from 12– 80 weeks	self-guided	yes	usual care; attention control; waitlist control	self-management interventions had a significant medium effect on HRQOL but no significant effects on anxiety, depression, or self-efficacy	systematic	yes	anxiety; depression; self-efficacy; HRQoL	Yes
51	Self-guided interventions for managing psychological distress in people with cancer - A systematic review	Ugalde et al.,2017	USA:6; Australia:3; Korea:2; Netherlands:1; Germany:1; UK:1	Patient education and counseling	S:from January 2000 to June 2015 R:between 2005 and 2014	15	to describe and appraise the evidence for effectiveness of self-guided interventions that aim to manage psychological distress in people with cancer	self-guided interventions represent a potentially efficient way of delivering support for people affected by cancer	patients	multiple	Multiple or not specified	website; tablet; CDs; brief audio	NA	ranged from 3-week to 3 -month	self-guided	no	active control; waitlist control; usual care	——————	systematic	yes	psychological distress	——————
52	Effects of web-based interventions on cancer patients' symptoms: review of randomized trials	Fridriksdottir et al.,2018	the United states:9; Australia:2; Netherlands:2; Norway:2; Canada:1; Finland:1; Germany:1; South Korea:1; UK:1	Supportive Care in Cancer	S:from inception to 2016 R:between 2003 and2015	20	to identify the effects of web-based interventions in relation to symptom outcomes in cancer patients	web-based interventions on psychological distress,anxiety and/or depression is promising in cancer symptom management although it was limited by considerable heterogeneity in the interventions tested and targeted outcomes	patients and survivors	multiple	evidence-based education/information; self-monitoring/tracking; feedback to self-monitoring/tailored information; self-management or skill training to cope with physical and/or psychological aspects; communication with health-care professionals; communication with other patients	website	ranged from 4 weeks to 2 years	13/20: ≥ 3-month	Health-care professional or self guided	no	waitlist control; usual care; standard care; standard care with additional information on internet sites	——————	systematic	yes	anxiety; depression; psychological or cancer distress; symptom distress	——————
53	The effect of digital health technologies on managing symptoms across pediatric cancer continuum: A systematic review	Cheng et al.,2021	the United states:8; Canada:1; Germany:1; China:1	International journal of nursing sciences	S:from inception to 30 November 2019 R:between 1999 and 2017	11/425	to examine the effect of digital health technologies on managing symptoms among across pediatric cancer continuum	current evidence supports the effect o f digital health technology in managing symptoms across pediatric cancer continuing is generally mixed and inconclusive	PAYA patients and survivors	multiple	mindful self-compassion(MSC); resource with individually tailored information; iCBT	VR; website; humanoid robot; mobile application; wearable device; videoconference; combined web, phone, and text messages	ranged from 1 week to 12 months	NA	Multiple or not specified	no	standard care; usual care	——————	systematic	yes	anxiety; depression	——————
54	Digital Health Psychosocial Intervention in Adult Patients With Cancer and Their Families:Systematic Review and Meta-Analysis	Zhang et al.,2024	the United states:37; Netherlands:9; Australia:5; other countries (eg, Denmark and Ireland).	JMIR Cancer	S:from inception to March 2019	65/ 10,361 patients and 1045 caregivers or partners	to review the characteristics and effectiveness of digital health interventions on psychosocial outcomes in adult patients with cancer and their family members	digital health interventions are effective for adult patients with cancer and their family members	patients or their adult family members	multiple	information and resources; psychoeducation; cognitive-behavioral strategies	website; VR telehealth; a computer program; electronic health information systems; interaction portals; videoconference; the combination of either telephone and videoconference,or internet and telephone	self-paced mostly	ranged from immediately to 6-month after the intervention	mostly self- guided	yes	usual care; active control; no intervention	digital psychosocial interventions were effective in improving patients’ quality of life and reducing anxiety and depression symptoms in patients,	systematic	yes	anxiety; depression; QoL	Yes
55	Effectiveness of mHealth-based psychosocial interventions for breast cancer patients and their caregivers: A systematic review and meta-analysis	Tan et al.,2023	the United states:10; Turkey:1; Canada:1	Journal Of Telemedicine And Telecare	S:from inception to 23 December 2022 R:between 2005 and 2022	12/1204 breast cancer patient–caregiver dyads	to synthesise available evidence examining the effectiveness of mHealth-based psychosocial interventions among breast cancer patient–caregiverdyadsinimproving their psychosocialwell-being (primaryoutcomes: dyadic adjustment, depression and anxiety; secondary outcomes: stress, symptom distress, social well-being and relationship quality), compared to active or non-active controls. Design: A system…	the effectiveness of mHealth-based psychosocial interventions on the psychosocial well-being of breast cancer patient–caregiver dyads are inconclusive	patients or any informal caregivers	breast cancer	interpersonal counselling; psychoeducation(PE); behavioural therapy; counselling	telephone; website	ranged from 4 weeks to 9 weeks	7/12: ranged from 4-week to 12-week post-intervention	Health-care professional	yes	active control; health education control; attention control; the dyad receiving intervention; Non-active control; usual care; waitlist control	mHealth-based psychosocial interventions had statistically significant effects on anxiety and stress.All other outcomes of interest were statistically insignificant	systematic	yes	both for P and C: anxiety; depression; dyadic adjustment; social well-being; stress; symptom distress	Yes
56	Effectiveness of Technology-Based Psychosocial Interventions on Psychological Outcomes Among Adult Cancer Patients and Caregivers: A Systematic Review and Meta-Analysis	Low et al.,2024	America:20; Australia:4; Netherlands:3; China:2; Canada:1 Denmark:1; Germany:1; Hong Kong:1; Singapore:1; Spain:1; Switzerland:1; United Kingdom:1	Seminars in Oncology Nursing	S:from 2012 to 2022 R:between 2013 and 2022	37	to evaluate the effectiveness of TBPIs on health-related quality of life (HRQOL), coping, self-efficacy, and depression among adult cancer patients and caregivers	providing an extensive and updated understanding regarding the effectiveness of TBPIs on psychological outcomes of adult cancer patients and caregivers	patients or caregivers; patient-caregiver dyads	multiple	psychotherapy; cognitive-behavioral strategies; counseling; MBIs; skills training; other specific intervention content; coaching	telephone; website; videoconference; mobile application	ranged from 2 weeks to 12 -month	ranged from 2-week to 12-month post-intervention	Health-care professional	yes	waitlist control; usual care; attention control; active control; enhanced usual care	For patients,TBPIs appeared to improve HRQOL, self-efficacy, and depression with small effect sizes with the last two outcomes achieved statistical significance. For caregivers, TBPIs were efficacious on HRQOL and depression with small effect sizes For patient-caregiver dyads, TBPIs improved HRQOL with a significant small effect size	systematic	yes	For patient: depression; HRQoL; self-efficacy; For caregivers: depression; HRQoL; self-efficacy	Yes
57	Effects of eHealth for patients and informal caregivers confronted with cancer: A meta-review	Slev et al.,2016	NA	International Journal of Medical Informatics	S:from inception to 6 March 2014	10	to synthesize evidence from systematic reviews on the effects of eHealth for cancer patients or their informal caregivers	Findings are inconsistent with regard to effects on psychological outcomes (psychological wellbeing, depression,anxiety an quality of life)	patients or informal caregivers	multiple	coping skills training; monitoring and tracking features; emotional and/or psychosocial support; reminders for appointments or medication; psycho-educational strategies; peer support	website; computer; mobile application	NA	NA	Multiple or not specified	no	NA	——————	systematic	yes	anxiety; depression; psychological wellbeing; QoL	——————
58	The application of eHealth in cancer survivorship care: A review of web-based dyadic interventions for post-treatment cancer survivors and caregivers	Chen et al.,2022	the United states:11; Ireland:1; Belgium:1	Asia-Pacific journal of oncology nursing	S:from inception to March 2022 R:between 2012 and 2022	13	to systematically explore existing web-based dyadic interventions for post-treatment cancer survivors and caregivers in terms of intervention focus, content, delivery, and outcomes	identifies the positive outcomes of web-based dyadic interventions for post-treatment cancer survivors and caregivers	survivor-caregiver dyads	multiple	information support; psychotherapy; individual-level skills training; dyadic coping; social support	videoconference; website; mobile application; email	ranged from four to 24 weeks	ranged from immediately after intervention to 6-month	Multiple or not specified	no	traditional face-to-face dyadic	——————	systematic	yes	dyadic adjustment	——————
59	Effect and feasibility of gamification interventions for improving physical activity and health-related outcomes in cancer survivors: an early systematic review and meta-analysis	Ning et al.,2022	the United states:4; Australia:3; South Korea:1; Netherlands:2	Supportive care in cancer	S:from inception to February 2022 R:between 2014 and 2022	10/1084	to examine the efectiveness and feasibility of gamifcation interventions for improving PA and health-related outcomes among cancer survivors	gamifcation interventions are efective in improving fatigue and quality of life lacks evidence	patients and survivors	multiple	Gamifcation feedback: text messages,trafc lights ,visual alerts, phone calls,autonomous AI and voice-assisted AI tutoring; goal-setting; progress bars; social support; rewards; points	wearable technologies; web-based programs; autonomous artifcial intelligence (AI) and voice-assisted AI systems	ranged from 4 weeks to 12 -month	NA	self-guided	no	usual care	——————	systematic	yes	fatigue;QoL	Yes
60	Effects of Active Video Games in Patients With Cancer: Systematic Review	Peyrachon et al.,2023	Egypt:1; Saudi:1; Arabia:1; Switzerland:1; Brazil:2; Finland:1; the United States:4; Turkey:2; Greece:1; Germany; Poland; Japan; Denmark	JMIR Cancer	S:from inception to February 2023 R:between 2013 and 2023	21/362	to review the current literature and provide updated content on the physiological and psychological effects of AVG-basedinterventions in patients with cancer undergoing treatment	AVG interventions improved quality of life, cancer-related fatigue, and self-efficacy but the effects were mixed on depression,did not affect anxiety	patients	multiple	active video games(Xbox Kinect,Nintendo Wii,own exergame and software)	VR	ranged from 2 to 16 weeks	NA	Multiple or not specified	no	standard care; usual care	——————	systematic	yes	anxiety; depression; fatigue; QoL; self-efficacy	——————
61	Digital health interventions to help living with cancer: A systematic review of participants' engagement and psychosocial effects	Escriva Boulley et al.,2018	the United states:14;Netherlands:2; United Kingdom:2; Canada:2; Australia:1; Sweden:1; Norway:1; Korea:1	Psycho-Oncology	S:from inception to September 2017 R: between 2001 and 2017	24	to highlight the components of DI, investigate patient engagement with DI, and explore the effects of DI on psychosocial variables	DI have positive effects on psychosocial variables and wellbeing	patients and survivors	multiple	education and information:disease side effects, symptoms or pain management; psychological support; tailored interventions	live videoconference; online interactive workshops; website; social networks; text messages; mobile application	ranged from 10 days to more than six -month.	NA	Health-care professional or self guided	no	NA	——————	systematic	yes	psychological varibles	——————
62	Digital interventions for adolescent and young adult cancer survivors	Viola et al.,2020	NA	Current opinion in supportive and palliative care	S:from 1 January 2018 to August 2019	16	to identify the most recent types of interventions being used and behaviors being targeted, and to evaluate the quality of the most recent published studies	digital health interventions are acceptable to survivors although many have demonstrated promising initial results, there is a critical gap in evaluating the efficacy of these interventions	AYA survivors	multiple	CBT;social support;etc	telehealth interventions; online groups； mobile application; a wearable physical activity tracker	NA	NA	Multiple or not specified	no	NA	——————	systematic	yes	hope; mindfulness; QoL; social support	——————
63	EHealth and mHealth interventions in pediatric cancer: A systematic review of interventions across the cancer continuum	Ramsey et al.,2020	the United states:15; Canada:3; Sweden:2; Australia:1;China:1;Germany:1;Iran:1;	Psycho-Oncology	R:between 2004 and 2017	21/1506	to identify current published research in electronic health (eHealth) and mobile health (mHealth) interventions for youth undergoing cancer treatment and child, adolescent, and young adult survivors of childhood cancer and critically appraise the current scientific evidence on their effectiveness and efficacy	EHealth and mHealth interventions are effective in anger,depression and posttraumatic stress for pediatric cancer patients,but the results for anxiety were mixed,and no significant change was observed in perceived stress	AYA survivors of childhood cancer (mean age 21 years or younger at the time of diagnosis; mean age 39 years or younger at the time of intervention)	multiple	cognitive rehabilitation; CBT; health-related behavior change; education; gamified electronic monitoring;etc	robot; website; video games; VR; wearable technology; social media; web-and-text messaging; mobile application	NA	ranged from 3-week to 6 -month	Multiple or not specified	no	NA	——————	systematic	yes	anger; anxiety; depression; perceived stress; posttraumatic stress	——————
64	Supporting colorectal cancer survivors using eHealth: a systematic review and framework suggestion	Ayyoubzadeh et al.,2020	USA:5; South Korea:2; Australia:2; Germany:1; Canada :1; Netherlands:1; Sweden:1	Supportive Care in Cancer	S:from 19 January 1999 to 19 January 2019 R:between 2003 and 2018	45456	to address which types of eHealth supports have been provided to colorectal cancer survivors in the past two decades	eHealth could provide useful services for supporting colorectal cancer survivors	survivors	colorectal cancer	education to patients; health status monitoring; discussion groups and consultation with clinical experts	mobile application; desktop app; website; videoconference; email	NA	NA	Health-care professional or self guided	no	没说	——————	systematic	yes	QoL; psychological & cognitive; social support	——————
65	The effect of psychological interventions on fear of cancer recurrence in breast cancer survivors: A systematic review and meta-analysis	Lyu et al.,2022	USA:7; Netherlands:2; Spain:1; India:1; Thailand:1; China:1; Japan:1; Belgium:1; Australia:1	Journal Of Advanced Nursing	S:from 1 January 1976 to 28 November 2020 R:between 2009 and 2020	16	to evaluate the effectiveness of psychological interventions in reducing fear of cancer recurrence in breast cancer survivors	Face-to-face psychological interventions were found to be effective in reducing FCR, whereas online psychological interventions were not	survivors	breast cancer	MBIs; ACT; CBT combined with psycheducation and gratitude intervention	Face to face;online	9 days to 16 weeks/3-16	from 1 month to 10 -month	Health-care professional	yes	usual care; waitlist control	psychological interventions significantly reduced fear of cancer recurrence and significantly influenced depression, fatigue, and quality of life in BCS,but had no significant effects on anxiety	systematic	yes	anxiety; depression; fatigue; FCR; QoL	Yes
66	The effect of technology-based interventions on child and parent outcomes in pediatric oncology: A systemic review of experimental evidence	Koyu et al.,2023	China:3; Canada:1; Turkey:1; Sweden:1	Asia-Pacific Journal of Oncology Nursing	S:from 2014 to 2023 R:between 2017 and 2023	6	to examine the available evidence for the impact of technology-based interventions on children, adolescents with cancer patients, and their parents	technology-based interventions have been effective in improving physical and psychological symptoms in children with cancer, and parents' coping and psychosocial symptoms	children, adolescents patients and survivors or their parents	multiple	for children:web-based psychosocial education and counseling interventions for self-efficacy, quality of life, and coping;virtual reality-based distraction intervention for anxiety and pain; messaging, phone contact, for home-based symptom management; for parents:web-based psychoeducational interventions for coping skills;mobile application-based interventions on supportive care psychologic sympt…	website; telephone; mobile application; VR	for patients:ranged from 1 to 1.5 h and 10 weeks;for parents:ranged from 8 to 12 weeks	for patients：ranged from 12 weeks to 6 -month;for parents:between 3 and 12 -month		no	standard care	——————	systematic	yes	for children: anxiety; fatigue; coping skills; QoL; self-efficacy; parents: anxiety; depression; resilience social support; QoL	——————
67	Digital health in head and neck cancer: a systematic review	Hulse et al.,2023	mostly in the USA and Canada	Journal of Laryngology & Otology	S:from past 10 years to 15 Apr 2022	29	to address how digital health is currently utilised in patients with Head and Neck Cancer (HNC) as an adjunct to care	There are a small number of digital health tools for HNC patients	patients	head and neck cancer	Multiple or not specified	website; telephone; mobile application; wearable device; video conference	NA	NA	Health-care professional	no	usual care	——————	systematic	yes	psychological support	——————
68	The Effect of Technology-Based Interventions on Pain, Depression, and Quality of Life in Patients With Cancer: A Systematic Review of Randomized Controlled Trials	Agboola et al.,2015	the United States:13; Australia:2; South Korea:2; Sweden:1; Finland:1; Norway:1	Journal of Medical Internet Research	S:from inception to January 2015 R:between 2006 and 2014	20	to systematically assess the literature for the effect of supportive telehealth interventions on pain, depression, and quality of life in cancer patients via a systematic review of clinical trials	Evidence of its effectiveness demonstrates promise of improving pain, depression, and HR-QOL-related outcomes in cancer patients	patients and survivors	multiple	Multiple or not specified	website; telephone; videoconference	ranged from 1 week to 12 month	ranged from 1 week to 18 months	Health-care professional	no	usual care; waitlist control; standard care	——————	systematic	yes	depression;QoL	——————
69	Technology-assisted psychosocial interventions for childhood, adolescent, and young adult cancer survivors: A systematic review and meta-analysis	Zhang et al.,2022	NA	Journal of Adolescent and Young Adult Oncology	S:from inception to 1 August 2020 R:between 1987 and 2019	28/2006	to systematically evaluate review and meta-analyze technology-assisted interventions for childhood and AYA cancer survivors	Technology-assisted interventions for childhood and AYA cancer survivors were overall effective across domains of survivorship outcomes	PAYA survivors(individuals 0–39 years of age with a cancer diagnosis)	multiple	Multiple or not specified	DVD or videos; website; interactive chatbot; (Educational) video games; VR; wearable (Fitbit); smarthone or text message; multiple component (web+phone+text message)	NA	NA	Health-care professional	yes	active control; usual care; waitlist control; attention control	technology-assisted psychosocial interventions had an overall statistically significant effect on treatment for childhood and AYA cancer survivors	systematic	yes	psychosocial and emotional health outcomes	Yes
70	Can mHealth interventions improve quality of life of cancer patients? A systematic review and meta-analysis	Buneviciene et al.,2021	Spain:2; Korea:1; Republic of Korea:2; Australia; USA:8; South Korea:2; Canada:1; Netherlands:3; Norway:1; Switzerland:1; China:2; Denmark:1	Critical Reviews in Oncology Hematology	S:from inception to 20 July 2019 R:between 2016 and 2019	25	to explore the possible impact of health interventions delivered via mHealth tools on HRQoL of cancer patients	mHealth interventions are promising for improving the HRQoL of patients with cancer	patients	multiple	CBT interventions； MBIs; stress management； social support; information/psychoeducation; pain management; weight management； physical activity; peer-based virtual support group	website; mobile application; wearable device; tablet; videoconference	ranged from 30 days (Graetz et al., 2018) to 12 -month	没说	Multiple or not specified	yes	waitlist control; usual care;	mHealth interventions had positive effect on HRQoL for cancer patients	systematic	yes	anxiety; depression	No
71	A systematic review of the effects of internet-based psychological interventions on emotional distress and quality of life in adult cancer patients	Goliță et al.,2019	the United States:5; the Netherlands :7; Australia:3; Germany:1; Switzerland:1; Canada:1	Journal of Evidence-Based Psychotherapies	S:from inception to March 2019	9/4084	to evaluate the effects of webbased psychological interventions tested via randomized controlled trials (RCTs) on improving patient-reported psychological distress and quality of life (QOL) among adult cancer patients	Web-based delivery format show potential in effective management of psychological distress and QOL in cancer patients	patients	multiple	CBT; MBCT; psychoeducation	PC; email reminders	ranged from 4 weeks to 6 months	NA	therapist-guided or self-guided	no	waitlist control; placebo; usual care; standard care	——————	systematic	yes	anxiety; cancer‑related fear; depression; distress; self‑efficacy	——————
72	Efficacy of virtual reality-based interventions for patients with breast cancer symptom and rehabilitation management: a systematic review and meta-analysis	Zhang et al.,2022	China:3; the United States:1; Jordan:1; Italy:1; Turkey:1; Australia:1	BMJ Open	S:from inception to January 2022 R:between 2016 and 2020	8	to determine the effectiveness of virtual reality (VR)-based intervention on the symptoms and rehabilitation management in patients with breast cancer	VR technology has a good effect on symptoms and rehabilitation management of patients with breast cancer, but the quality of evidence is low, and the sample size is small	patients	breast cancer	Multiple or not specified	VR(immersive and non-immersive)	ranged from 20 min to 3 months.	NA	self-guided	yes	usual care	VR was positive for improving patients'anxiety and but fatigue was not Qualitative analysis showed VR improved patients' depressive symptoms, pain and cognitive function	systematic	yes	anxiety; depression; fatigue; cognitive function	No
73	Effectiveness of psycho-educational interventions with telecommunication technologies on emotional distress and quality of life of adult cancer patients: a systematic review	Bártolo et al.,2019	the United States:4; South Korea:2; Canada:1; Germany:1	Disability and Rehabilitation	S:from 2007 to 2017 R:between between 2007 and 2016	8/1016	to provide a comprehensive review of psycho-educational interventions using telecommunication technologies developed for adult cancer patients, assessing their effectiveness in reducing emotional distress and improving quality of life	communication technologies as a new way to provide more cost-effective psycho-educational support for cancer patients	patients and survivors	multiple	educational and psychological information	telephone; tablet,PC (movie clip using Powerpoint slideshow); e-mail; videotapes; website	ranged from 6 weeks to 12 weeks	NA	healthcare professionals	no	usual care;waitlist control; attention control	——————	systematic	yes	emotional distress; QoL	——————
74	Effectiveness of telemedicine-based psychosocial intervention for breast cancer patients: a systematic review and meta-analysis	Ma et al.,2023	the United States:9; the Netherlands:5; China:5; Denmark:2; England:2; Germany:2; Japan:1; Iran:1; Belgium:1; Italy:1	Supportive Care in Cancer	S:from inception to 5 July 2023 R:between 2005 and 2023	29/4207	to synthesize the available evidence on the effectiveness of telemedicine-based psychosocial interventions among breast cancer (BC) patients regarding quality of life (QOL), depression, anxiety, distress, fatigue, sleep disorders, sexual function, and fear of cancer recurrence (FCR)	Telemedicine-based psychosocial interventions are superior to usual care in BC patients with improved QOL, sexual function, and less distress, anxiety, fatigue, sleep disorders, and FCR	female patients	breast cancer	iCBT; PST; MBIs	website; telephone; mobile application; e-mail; video; videoconference	ranged from 2 weeks to 6 months	ranged from 2-week to 3-year	Multiple or not specified	yes	usual care; waitlist control; standard care	website-based psychosocial interventions were efective in anxiety,QoL,distress,fatigue,sleep disorders and FCR but no sigificant effect on depression	systematic	yes	anxiety; depression; distres; fatigue; FCR; sleep disorders; QoL	Yes
75	The effectiveness of digital psychosocial interventions on psychological distress, depression, anxiety, and health‑related quality of life in patients with gynaecological cancer: a systematic review and meta‑analysis	Yen et al.,2024	the United States:5; China:2; Canada:1; Australia:1	Supportive Care in Cancer	S:from inception to 22 December 2022 R:between 2008 and 2021	9/623	to synthesize the effectiveness of digital psychosocial intervention in reducing psychological distress, depression, and anxiety and improving health-related quality of life in patients with gynaecological cancer	Digital psychosocial interventions probably reduced psychological distress and slightly reduced depression amongst patients with gynaecological cancer	female patients	gynaecological cancer	transactional model of stress and coping; CBT; the representational approach: Illness representations; well-being theory framework	website; telephone; mobile application	ranged from 4-week to 3-month	ranged from 3-month to 9-month	Health-care professional or self guided	yes	waitlist control; standard care; placebo	digital psychosocial interventions probably resulted in a reduction in psychological distress and a slight reduction in depression amongst patients with gynaecological cancer when compared to the control group. No effects on anxiety and HRQoL were demonstrated	systematic	yes	anxiety; depression; HRQoL; psychological distress
76	The effect of telehealth interventions on quality of life of cancer survivors: A systematic review and meta-analysis	Larson et al.,2020	the United States:3; the Netherlands:2; Germany:1; Canada:1; Spain:1; Australia:1; South korea:1; Sweden:1	Health Informatics Journal	S:from inception to 31 October 2017 R:between 2011 and 2016	11	to examine the effect that telehealth interventions providing emotional support or self-management of symptoms have on cancer survivors’ QOL	supplementary interventions through telehealth might have a statistically significant positive impact on QOL scores relative to in-person UC	survivors	multiple	expert consultation; psychosocial telephone counseling; physical activity behavior change intervention; Internet-based tele-rehabilitation program(e-CUIDATE); health coaching; diet and exercise prescription; supportive care program ; self-management intervention	website; telephone; videoconference; mobile application	ranged from 2 months to 12 months	NA	almost all healthcare professionals	yes	usual care	telehealth may have a positive impact on quality of life compared with in-person usual care	systematic	yes	QoL	Yes
77	The Efficacy of Virtual Reality-Based Interventions in Breast Cancer-Related Symptom Management: A Systematic Review and Meta-analysis	Tian et al.,2023	the United States:3; Egypt:1; Jordan:1; Italy:1; Turkey:1; Australia:1; France:1; China:5	Cancer Nursing	S:from inception to 10 April 2021 R:between 2003 and 2021	14/797	to systematically examine the effects of VR on breast cancer-related symptom management	Virtual reality-based interventions had a positive effect on symptom management for breast cancer patients	patients	breast cancer	VR-based scenarios experienced with VR glasses; VR-based physical training; VR-based education	VR(immersive)	twice a day for 3 months	NA	self-guided	yes	usual care; standard care	Virtual reality-based interventions significantly improved symptoms of anxiety, depression, pain, cognitive function in breast cancer patients	systematic	yes	anxiety; depression; cognitive function	No
78	Psychosocial Impact of Virtual Cancer Care through Technology: A Systematic Review and Meta-Analysis of Randomized Controlled Trials	Caminiti et al.,2023	Europe:5; the United States:1; Canada:1; China:1	Cancers	S:from inception to 13 May 2022 R:between 2009 and 2021	8/4434	to determine whether replacing face-to-face hospital care with telemedicine deteriorates psychosocial outcomes of adult cancer patients, in terms of quality of life (QoL), anxiety, distress, and depression	Given the many potential advantages of being assisted at home, telemedicine appears to be a viable option in oncology	patients	multiple	Multiple or not specified	telephone; website; telehealth messaging device	NA	NA	healthcare professionals	yes	usual care	Virtual Cancer Care had significant effect on QoL, anxiety,and global distress	systematic	yes	anxiety; depression; distress; QoL	Yes
