# Supplementary material for: Digital Health Interventions to Improve Mental Health in Patients With Cancer: Umbrella Review
Source: J Med Internet Res. 2025 Feb 21;27:e69621. doi: 10.2196/69621 (PMC11890151; doi:10.2196/69621)
Supplement: Multimedia Appendix 4 [file jmir_v27i1e69621_app4.xlsx]

## Sheet: Sheet1
Title	Year	Author	Decision	Exclusion Reason
A systematic review of eHealth technologies for breast cancer supportive care	2023	Gyawali	excluded	not include mental health-related outcomes
eHealth Interventions for Dutch Cancer Care: Systematic Review Using the Triple Aim Lens	2022	van Deursen	excluded	the limitations of demographic
Web-Based Psychological Interventions for People Living With and Beyond Cancer: Meta-Review of What Works and What Does Not for Maximizing Recruitment, Engagement, and Efficacy.	2022	Leslie	excluded	not include mental health-related outcomes/focus on on recruitment challenges and enablers
Effect of Wearable Technology-Based Physical Activity Interventions on Breast Cancer Survivors' Physiological, Cognitive, and Emotional Outcomes: A Systematic Review	2015	Blount	excluded	not include mental health-related outcomes （physical
A systematic review of types and efficacy of online interventions for cancer patients	2015	McAlpine	excluded	not include mental health-related outcomes
The <i>Kanker Nazorg Wijzer</i> (Cancer Aftercare Guide) protocol: the systematic development of a web-based computer tailored intervention providing psychosocial and lifestyle support for cancer survivors	2015	Willems	excluded	protocol
The impact of eHealth group interventions on the mental, behavioral, and physical health of adults: a systematic review protocol	2020	Currie	excluded	protocol
Effect of online interventions on reducing anxiety and depression for women with breast cancer: a systematic review and network meta-analysis protocol	2023	Xiong	excluded	protocol
The effectiveness of e-Health interventions on caregiver burden, depression, and quality of life in informal caregivers of patients with cancer: A systematic review and meta-analysis of randomized controlled trials.	2022	Li	excluded	only focus on informers
Inclusion of Underserved Racial and Ethnic Groups in Cancer Intervention Research Using New Media: A Systematic Literature Review	2013	Thompson	excluded	restrict racial and ethic
Review of systematic reviews of non-pharmacological interventions to improve quality of life in cancer survivors.	2017	Duncan	excluded	not systematic review
Effects of Internet-Based Psychological Interventions on Emotional Distress and Quality of Life in Adult Cancer Patients: Systematic Review	2020	Robinson	excluded	Full text not available
Sexual health-related care needs among young adult cancer patients and survivors: a systematic literature review.	2022	Lehmann	excluded	focus on sexual health outcomes
Online-based interventions for sexual health among individuals with cancer: a systematic review.	2018	Kang	excluded	focus on sexual health outcomes
Online peer-to-peer support for persons affected by prostate cancer: A systematic review.	2020	Ihrig	excluded	not include mental health-related outcomes(decision-making and for the social environment)
Dyadic Psychosocial eHealth Interventions: Systematic Scoping Review	2020	Shaffer	excluded	not focus on cancer
Using Web-based interventions to support caregivers of patients with cancer: a systematic review.	2015	Kaltenbaugh and Donna J.	excluded	only focus on cargivers
The role of Connected Health technologies in supporting families affected by paediatric cancer: A systematic review	2021	Delemere and Emma	excluded	only focus on cargivers and family
Telemedicine Use Among Caregivers of Cancer Patients: Systematic Review	2018	Marzorati and Chiara	excluded	only focus on cargivers
Implementation of e-mental health interventions for informal caregivers of adults with chronic diseases: a protocol for a mixed-methods systematic review with a qualitative comparative analysis	2020	Coumoundouros and Chelsea	excluded	protocol
The Impact of Digital Technology on Self-Management in Cancer: Systematic Review.	2023	Lim	excluded	not include mental health-related outcomes(decision-making, goal setting, and partnering with health care partners.)
Use of telehealth platforms for delivering supportive care to adults with primary brain tumors and their family caregivers: A systematic review	2021	Ownsworth	excluded	not include mental health-related outcomes(adherence rate,acceptability)
Interventions improving well-being of adult cancer patients' caregivers: A systematic review	2022	Sak-Dankosky	excluded	focus on caregivers
People with cancer and their family caregivers’ personal experience of using supportive eHealth technology: A narrative review	2021	Darley	excluded	focus on family caregivers
Supportive interventions for family caregivers of patients with advanced cancer: A systematic review.	2023	Becqué	excluded	Unable to independently extract cancer-related results
Evidence on the Use of Mobile Apps During the Treatment of Breast Cancer: Systematic Review.	2019	Cruz	excluded	not include mental health-related outcomes( the adverse effects of toxicities)
Non-pharmacological interventions to manage psychological distress in patients living with cancer: a systematic review.	2023	Paley	excluded	Unable to independently extract online results
Telehealth Interventions in Head and Neck Cancer Patients A Systematic Review	2023	Caputo	excluded	not include mental health-related outcomes(feasibility of telehealth as an intervention, effects on self-management and knowledge, impact on physical and psychiatric symptoms, and cost)
Effects of Tai Chi App and Facebook health education programs on breast cancer survivors' stress and quality of life in the Era of pandemic	2022	Gao	excluded	not systematic review
Virtual Care in Patients with Cancer: A Systematic Review	2021	Singh	excluded	not include mental health-related outcomes(knowledge, decision conflict,genetic counseling satisfaction)
Internet-based and mobile-based cognitive behavioral therapy for chronic diseases: a systematic review and meta-analysis	2023	Tao	excluded	Unable to independently extract cancer-related results
Mobile health applications for improving the sexual health outcomes among adults with chronic diseases: A systematic review.	2020	Karim	excluded	focus on sexual health outcomes
The impact of web-based approaches on psychosocial health in chronic physical and mental health conditions.	2013	Paul	excluded	Unable to independently extract cancer-related results
Health promotion and psychological interventions for adolescent and young adult cancer survivors: A systematic literature review	2017	Bradford	excluded	Unable to independently extract online results
Effectiveness of Internet-based interventions in managing chemotherapy-related symptoms in patients with cancer: a systematic literature review	2018	Moradian	excluded	not include mental health-related outcomes(cancer chemotherapy-related physical symptoms (severity and/or distress)
Psychosocial Technology and Telehealth-Based Interventions for Adults With and Beyond Cancer (2018–2022)	2023	Amanat	excluded	restrict time
eHealth and mHealth Psychosocial Interventions for Youths With Chronic Illnesses: Systematic Review	2020	Lau	excluded	Unable to independently extract cancer-related results
Online psychological interventions to reduce symptoms of depression, anxiety, and general distress in those with chronic health conditions: a systematic review and meta-analysis of randomized controlled trials	2022	White	excluded	Unable to independently extract cancer-related results
Technology-based self-management interventions for women with breast cancer: a systematic review.	2023	An	excluded	not include on mental health-related outcomes	quality of life and symptom distress
Psychosocial telephone interventions for patients with cancer and survivors: a systematic review	2015	Okuyama	excluded	not include mental health-related outcomes
Web-Based Mindfulness Interventions for People With Physical Health Conditions: Systematic Review	2017	Toivonen	excluded	Unable to independently extract cancer-related results
A systematic review of internet-based self-help therapeutic interventions to improve distress and disease-control among adults with chronic health conditions	2013	Beatty	excluded	Unable to independently extract cancer-related results
Effectiveness of Mindfulness- and Relaxation-Based eHealth Interventions for Patients with Medical Conditions: a Systematic Review and Synthesis	2018	Mikolasek	excluded	Unable to independently extract cancer-related results
Effectiveness of online mindfulness-based interventions for improving mental health in patients with physical health conditions: Systematic review and meta-analysis	2022	Liu	excluded	Unable to independently extract cancer-related results
Internet-Based Cognitive Behavioural Therapy for Individuals With Depression and Chronic Health Conditions: A Systematic Review	2023	Adhikary	excluded	Unable to independently extract cancer-related results
Internet-delivered cognitive behaviour therapy for chronic health conditions: a systematic review and meta-analysis	2019	Mehta	excluded	Unable to independently extract cancer-related results
Mind-body internet and mobile-based interventions for depression and anxiety in adults with chronic physical conditions: A systematic review of RCTs	2024	Johnson	excluded	Unable to independently extract cancer-related results
A systematic review of m-health apps on managing side effects of breast cancer treatment	2022	Wanchai	excluded	not include on mental health-related outcomes
Information and Communications Technology-Based Telehealth Approach for Occupational Therapy Interventions for Cancer Survivors: A Systematic Review	2020	Hwang	excluded	notinclude on mental health-related outcomes
protocol or not systematic	6
not included on mental health outcomes	18
Unable to independently extract cancer-related results	14
restriction of area and race	3
not available full-text	1
only focused on informal caregivers or family members	7
sum	49
