# Supplementary material for: Digital Health Interventions to Improve Mental Health in Patients With Cancer: Umbrella Review
Source: J Med Internet Res. 2025 Feb 21;27:e69621. doi: 10.2196/69621 (PMC11890151; doi:10.2196/69621)
Supplement: Multimedia Appendix 6 [file jmir_v27i1e69621_app6.xlsx]

## Sheet: Sheet1
	Wan et al.et al.,2022	yang et al.,2022	Fung et al.,2022	Yu et al.,2023	Fan et al.,2023	Liu et al.,2022	Zhang et al.,2023	Wang et al.,2020	Seiler et al.,2017	Singleton et al.,2022	Huang et al.,2020	Pang et al.,2020	Chandeying et al.,2021	Zhang et al.,2022	Kamalumpundi et al.,2022	Richardson et al.,2019	Obrero-Gaitán et al.,2022	Qin et al.,2022	Li et al.,2021	Xu et al.,2019	Li et al.,2022	Huang et al.,2022	Elkefi et al.,2023	Koc et al.,2022	Horn et al.,2023	Qan'ir et al.,2019	Hernandez Silva et al.,2019	Lopez-Rodriguez et al.,2020	Saevarsdottir et al.,2023	Matis et al.,2020	Kim et al.,2023	Akingbade et al.,2022	Zhang et al.,2018	Luo et al.,2022	Gitonga et al.,2022	Rincon et al.,2017	Kang et al.,2023	Pimentel-Parra et al.,2023	Chen et al.,2018	Zou et al.,2023	Triberti et al.,2019	Bradt et al.,2021	McCaughan et al,2017	Ream et al,2020	Akdemir et al.,2024	Furnesset al.,2020	Marthick et al.,2021	Kim et al.,2015	Kiss et al.,2019
Research questions and inclusion critria included PlCO
Protocol registered before commencement of the review
Explaination their selection of the study designs for inclusion in the review
A comprehensive literature search strategy
Study selection performed in duplicate
Data extraction performed in duplicate
Provision of checklist and justification for excluded studies
Description of the included studies in adequate detail
RoB in individual studies that were included in the review
Reporting on the sources of funding for the studies included in the review
Appropriateness methods for statistical combination of results
Assessment of potential impact of ROB on results or other evidence synthesis
Consideration of ROB when interpreting the results of the review
Satisfactory explanation and discussion for any heterogeneity observed
Assessment of presence and likely impact of publication bias
Reporting of any potential conflict of interest and review funding
Rating overall confidence in the results of the review	critically low	low	low	critically low	critically low	critically low	low	critically low	low	high	critically low	critically low	critically low	critically low	critically low	moderate	low	moderate	moderate	critically low	critically low	moderate	low	critically low	critically low	critically low	moderate	critically low	critically low	low	critically low	critically low	critically low	critically low	critically low	low	critically low	moderate	critically low	critically low	critically low	high	low	moderate	critically low	low	moderate	critically low	low
[truncated: 29 more columns]
